# Supplementary material for: Ethanolic Extract of Salvia officinalis Leaves Affects Viability, Survival, Migration, and the Formation and Growth of 3D Cultures of the Tumourigenic Murine HPV-16+-Related Cancer Cell Line
Source: Biomedicines. 2024 Aug 8;12(8):1804. doi: 10.3390/biomedicines12081804 (PMC11351782; doi:10.3390/biomedicines12081804)
Supplement: Supplementary file 1 [file biomedicines-12-01804-s001.zip]

Archive with 1 entries (1 files):
- biomedicines-3121616-supplementary.pdf
